# Supplementary material for: Identification of Chalcone Synthase Genes and Their Responses to Salt and Cold Stress in Poncirus trifoliata
Source: Plants (Basel). 2025 Sep 28;14(19):3003. doi: 10.3390/plants14193003 (PMC12525817; doi:10.3390/plants14193003)
Supplement: Supplementary file 1 [file plants-14-03003-s001.zip]

Archive with 2 entries (2 files):
- Supplementary figure S1-5.pdf
- Supplementary TableS1-3.xlsx
