# Supplementary material for: Identification of Chalcone Synthase Genes and Their Responses to Salt and Cold Stress in Poncirus trifoliata
Source: Plants (Basel). 2025 Sep 28;14(19):3003. doi: 10.3390/plants14193003 (PMC12525817; doi:10.3390/plants14193003)
Supplement: Supplementary file 1 [file plants-14-03003-s001.zip › Supplementary TableS1-3.xlsx]

## Sheet: Table S1
Table S1. The expression levels of CHS in various tissues of Poncirus trifoliata
PtrCHS1-Pt2g009170.1
Samples	FPKM/RPKM	Details	average
ZK1_Lf_r2	116.195	ZK1; leaf; r2	126.527
ZK1_Lf_r1	180.465	ZK1; leaf; r1
ZK1_Lf_r3	82.9214	ZK1; leaf; r3
ZK1_Rt_r2	0.886078	ZK1; root; r2	0.891909
ZK1_Rt_r1	0.3276	ZK1; root; r1
ZK1_Rt_r3	1.46205	ZK1; root; r3
ZK_AE_r2	1952.31	ZK; late-stage ovules; r2	1871.36
ZK_AE_r1	1604.23	ZK; late-stage ovules; r1
ZK_AE_r3	2057.55	ZK; late-stage ovules; r3
ZK_BE_r1	2933.36	ZK; early-stage ovules; r1	3137.26
ZK_BE_r2	3408.31	ZK; early-stage ovules; r2
ZK_BE_r3	3070.1	ZK; early-stage ovules; r3
ZK_Lf_r3	102.17	ZK; leaf; r3	103.305
ZK_Lf_r1	75.7448	ZK; leaf; r1
ZK_Lf_r2	132.001	ZK; leaf; r2
ZK_Mfe_r1	5.22716	ZK; flesh of mature fruit; r1	6.43024
ZK_Mfe_r2	5.31478	ZK; flesh of mature fruit; r2
ZK_Mfe_r3	8.74879	ZK; flesh of mature fruit; r3
ZK_Se_r2	115.432	ZK; Seed; r2	133.969
ZK_Se_r3	109.255	ZK; Seed; r3
ZK_Se_r1	177.221	ZK; Seed; r1
ZK_YFe_r3	1628.32	ZK; flesh of young fruit; r3	1444.7
ZK_YFe_r1	1296.48	ZK; flesh of young fruit; r1
ZK_YFe_r2	1409.29	ZK; flesh of young fruit; r2
PtrCHS2-Pt3g040440.1
Samples	FPKM/RPKM	Details	average
ZK1_Lf_r2	0.560849	ZK1; leaf; r2	0.791929
ZK1_Lf_r1	0.848245	ZK1; leaf; r1
ZK1_Lf_r3	0.966692	ZK1; leaf; r3
ZK1_Rt_r2	0.410333	ZK1; root; r2	0.523122
ZK1_Rt_r1	0.903911	ZK1; root; r1
ZK1_Rt_r3	0.255123	ZK1; root; r3
ZK_AE_r2	2.7089	ZK; late-stage ovules; r2	2.30509
ZK_AE_r1	1.72081	ZK; late-stage ovules; r1
ZK_AE_r3	2.48555	ZK; late-stage ovules; r3
ZK_BE_r1	6.77504	ZK; early-stage ovules; r1	5.02761
ZK_BE_r2	4.58257	ZK; early-stage ovules; r2
ZK_BE_r3	3.72521	ZK; early-stage ovules; r3
ZK_Lf_r3	1.04411	ZK; leaf; r3	1.05564
ZK_Lf_r1	0.984555	ZK; leaf; r1
ZK_Lf_r2	1.13825	ZK; leaf; r2
ZK_Mfe_r1	0.409707	ZK; flesh of mature fruit; r1	0.703579
ZK_Mfe_r2	0.855787	ZK; flesh of mature fruit; r2
ZK_Mfe_r3	0.845244	ZK; flesh of mature fruit; r3
ZK_Se_r2	0.196114	ZK; Seed; r2	0.496665
ZK_Se_r3	0.435563	ZK; Seed; r3
ZK_Se_r1	0.858319	ZK; Seed; r1
ZK_YFe_r3	1.65428	ZK; flesh of young fruit; r3	1.88799
ZK_YFe_r1	1.08309	ZK; flesh of young fruit; r1
ZK_YFe_r2	2.92659	ZK; flesh of young fruit; r2
PtrCHS3-Pt5g007170.1
Samples	FPKM/RPKM	Details	average
ZK1_Lf_r2	0.138349	ZK1; leaf; r2	0.0461163
ZK1_Lf_r1	0	ZK1; leaf; r1
ZK1_Lf_r3	0	ZK1; leaf; r3
ZK1_Rt_r2	0.877265	ZK1; root; r2	1.99046
ZK1_Rt_r1	2.51378	ZK1; root; r1
ZK1_Rt_r3	2.58034	ZK1; root; r3
ZK_AE_r2	0	ZK; late-stage ovules; r2	0
ZK_AE_r1	0	ZK; late-stage ovules; r1
ZK_AE_r3	0	ZK; late-stage ovules; r3
ZK_BE_r1	0.263259	ZK; early-stage ovules; r1	0.190539
ZK_BE_r2	0.0952119	ZK; early-stage ovules; r2
ZK_BE_r3	0.213146	ZK; early-stage ovules; r3
ZK_Lf_r3	0	ZK; leaf; r3	0
ZK_Lf_r1	0	ZK; leaf; r1
ZK_Lf_r2	0	ZK; leaf; r2
ZK_Mfe_r1	0	ZK; flesh of mature fruit; r1	0.602979
ZK_Mfe_r2	0.97466	ZK; flesh of mature fruit; r2
ZK_Mfe_r3	0.834278	ZK; flesh of mature fruit; r3
ZK_Se_r2	0	ZK; Seed; r2	0
ZK_Se_r3	0	ZK; Seed; r3
ZK_Se_r1	0	ZK; Seed; r1
ZK_YFe_r3	0	ZK; flesh of young fruit; r3	0
ZK_YFe_r1	0	ZK; flesh of young fruit; r1
ZK_YFe_r2	0	ZK; flesh of young fruit; r2
PtrCHS4-Pt5g007600.1
Samples	FPKM/RPKM	Details	average
ZK1_Lf_r2	6.87176	ZK1; leaf; r2	4.83526
ZK1_Lf_r1	4.28586	ZK1; leaf; r1
ZK1_Lf_r3	3.34815	ZK1; leaf; r3
ZK1_Rt_r2	13.6756	ZK1; root; r2	14.5829
ZK1_Rt_r1	16.7561	ZK1; root; r1
ZK1_Rt_r3	13.3169	ZK1; root; r3
ZK_AE_r2	0	ZK; late-stage ovules; r2	0.0156234
ZK_AE_r1	0	ZK; late-stage ovules; r1
ZK_AE_r3	0.0468701	ZK; late-stage ovules; r3
ZK_BE_r1	0.052311	ZK; early-stage ovules; r1	0.996993
ZK_BE_r2	0.662148	ZK; early-stage ovules; r2
ZK_BE_r3	2.27652	ZK; early-stage ovules; r3
ZK_Lf_r3	0.301138	ZK; leaf; r3	0.100379
ZK_Lf_r1	0	ZK; leaf; r1
ZK_Lf_r2	0	ZK; leaf; r2
ZK_Mfe_r1	0.0803647	ZK; flesh of mature fruit; r1	0.0480421
ZK_Mfe_r2	0	ZK; flesh of mature fruit; r2
ZK_Mfe_r3	0.0637617	ZK; flesh of mature fruit; r3
ZK_Se_r2	85.1287	ZK; Seed; r2	81.3414
ZK_Se_r3	114.031	ZK; Seed; r3
ZK_Se_r1	44.8646	ZK; Seed; r1
ZK_YFe_r3	0.31198	ZK; flesh of young fruit; r3	0.936713
ZK_YFe_r1	1.06274	ZK; flesh of young fruit; r1
ZK_YFe_r2	1.43542	ZK; flesh of young fruit; r2
PtrCHS5-Pt5g008530.1
Samples	FPKM/RPKM	Details	average
ZK1_Lf_r2	0	ZK1; leaf; r2	0
ZK1_Lf_r1	0	ZK1; leaf; r1
ZK1_Lf_r3	0	ZK1; leaf; r3
ZK1_Rt_r2	0.198269	ZK1; root; r2	0.0660897
ZK1_Rt_r1	0	ZK1; root; r1
ZK1_Rt_r3	0	ZK1; root; r3
ZK_AE_r2	0	ZK; late-stage ovules; r2	0
ZK_AE_r1	0	ZK; late-stage ovules; r1
ZK_AE_r3	0	ZK; late-stage ovules; r3
ZK_BE_r1	0	ZK; early-stage ovules; r1	0
ZK_BE_r2	0	ZK; early-stage ovules; r2
ZK_BE_r3	0	ZK; early-stage ovules; r3
ZK_Lf_r3	0	ZK; leaf; r3	0
ZK_Lf_r1	0	ZK; leaf; r1
ZK_Lf_r2	0	ZK; leaf; r2
ZK_Mfe_r1	0	ZK; flesh of mature fruit; r1	0
ZK_Mfe_r2	0	ZK; flesh of mature fruit; r2
ZK_Mfe_r3	0	ZK; flesh of mature fruit; r3
ZK_Se_r2	0	ZK; Seed; r2	0
ZK_Se_r3	0	ZK; Seed; r3
ZK_Se_r1	0	ZK; Seed; r1
ZK_YFe_r3	0	ZK; flesh of young fruit; r3	0
ZK_YFe_r1	0	ZK; flesh of young fruit; r1
ZK_YFe_r2	0	ZK; flesh of young fruit; r2
PtrCHS6-Pt5g008550.1
Samples	FPKM/RPKM	Details	average
ZK1_Lf_r2	0	ZK1; leaf; r2	0.040088
ZK1_Lf_r1	0.120264	ZK1; leaf; r1
ZK1_Lf_r3	0	ZK1; leaf; r3
ZK1_Rt_r2	0	ZK1; root; r2	0
ZK1_Rt_r1	0	ZK1; root; r1
ZK1_Rt_r3	0	ZK1; root; r3
ZK_AE_r2	0	ZK; late-stage ovules; r2	0.0873083
ZK_AE_r1	0	ZK; late-stage ovules; r1
ZK_AE_r3	0.261925	ZK; late-stage ovules; r3
ZK_BE_r1	0.0973637	ZK; early-stage ovules; r1	0.0947235
ZK_BE_r2	0.0884188	ZK; early-stage ovules; r2
ZK_BE_r3	0.0983881	ZK; early-stage ovules; r3
ZK_Lf_r3	0	ZK; leaf; r3	0
ZK_Lf_r1	0	ZK; leaf; r1
ZK_Lf_r2	0	ZK; leaf; r2
ZK_Mfe_r1	0	ZK; flesh of mature fruit; r1	0.0394177
ZK_Mfe_r2	0	ZK; flesh of mature fruit; r2
ZK_Mfe_r3	0.118253	ZK; flesh of mature fruit; r3
ZK_Se_r2	0	ZK; Seed; r2	0
ZK_Se_r3	0	ZK; Seed; r3
ZK_Se_r1	0	ZK; Seed; r1
ZK_YFe_r3	0.34719	ZK; flesh of young fruit; r3	0.11573
ZK_YFe_r1	0	ZK; flesh of young fruit; r1
ZK_YFe_r2	0	ZK; flesh of young fruit; r2
PtrCHS7-Pt7g002450.1
Samples	FPKM/RPKM	Details	average
ZK1_Lf_r2	42.9706	ZK1; leaf; r2	25.3307
ZK1_Lf_r1	16.1931	ZK1; leaf; r1
ZK1_Lf_r3	16.8283	ZK1; leaf; r3
ZK1_Rt_r2	156.836	ZK1; root; r2	140.959
ZK1_Rt_r1	144.881	ZK1; root; r1
ZK1_Rt_r3	121.159	ZK1; root; r3
ZK_AE_r2	0.42634	ZK; late-stage ovules; r2	0.455451
ZK_AE_r1	0.463596	ZK; late-stage ovules; r1
ZK_AE_r3	0.476416	ZK; late-stage ovules; r3
ZK_BE_r1	0.319028	ZK; early-stage ovules; r1	0.106343
ZK_BE_r2	0	ZK; early-stage ovules; r2
ZK_BE_r3	0	ZK; early-stage ovules; r3
ZK_Lf_r3	739.8	ZK; leaf; r3	798.115
ZK_Lf_r1	782.594	ZK; leaf; r1
ZK_Lf_r2	871.951	ZK; leaf; r2
ZK_Mfe_r1	0.245023	ZK; flesh of mature fruit; r1	0.887416
ZK_Mfe_r2	1.57475	ZK; flesh of mature fruit; r2
ZK_Mfe_r3	0.842476	ZK; flesh of mature fruit; r3
ZK_Se_r2	0.781928	ZK; Seed; r2	0.260643
ZK_Se_r3	0	ZK; Seed; r3
ZK_Se_r1	0	ZK; Seed; r1
ZK_YFe_r3	1.83912	ZK; flesh of young fruit; r3	1.84667
ZK_YFe_r1	2.24233	ZK; flesh of young fruit; r1
ZK_YFe_r2	1.45857	ZK; flesh of young fruit; r2
PtrCHS8-Pt9g010550.1
Samples	FPKM/RPKM	Details	average
ZK1_Lf_r2	2.29708	ZK1; leaf; r2	2.03153
ZK1_Lf_r1	1.41105	ZK1; leaf; r1
ZK1_Lf_r3	2.38646	ZK1; leaf; r3
ZK1_Rt_r2	0.595889	ZK1; root; r2	0.79325
ZK1_Rt_r1	0.533691	ZK1; root; r1
ZK1_Rt_r3	1.25017	ZK1; root; r3
ZK_AE_r2	5.55791	ZK; late-stage ovules; r2	5.7209
ZK_AE_r1	5.58138	ZK; late-stage ovules; r1
ZK_AE_r3	6.0234	ZK; late-stage ovules; r3
ZK_BE_r1	0.45526	ZK; early-stage ovules; r1	0.481368
ZK_BE_r2	0.414103	ZK; early-stage ovules; r2
ZK_BE_r3	0.574742	ZK; early-stage ovules; r3
ZK_Lf_r3	0.653905	ZK; leaf; r3	0.716699
ZK_Lf_r1	0.921549	ZK; leaf; r1
ZK_Lf_r2	0.574644	ZK; leaf; r2
ZK_Mfe_r1	0.346078	ZK; flesh of mature fruit; r1	0.484455
ZK_Mfe_r2	0.278961	ZK; flesh of mature fruit; r2
ZK_Mfe_r3	0.828326	ZK; flesh of mature fruit; r3
ZK_Se_r2	2.04568	ZK; Seed; r2	4.03849
ZK_Se_r3	2.64202	ZK; Seed; r3
ZK_Se_r1	7.42778	ZK; Seed; r1
ZK_YFe_r3	0.135113	ZK; flesh of young fruit; r3	1.84862
ZK_YFe_r1	1.71283	ZK; flesh of young fruit; r1
ZK_YFe_r2	3.69792	ZK; flesh of young fruit; r2
PtrCHS9-PtUn017340.1
Samples	FPKM/RPKM	Details	average
ZK1_Lf_r2	0	ZK1; leaf; r2	0
ZK1_Lf_r1	0	ZK1; leaf; r1
ZK1_Lf_r3	0	ZK1; leaf; r3
ZK1_Rt_r2	0	ZK1; root; r2	0
ZK1_Rt_r1	0	ZK1; root; r1
ZK1_Rt_r3	0	ZK1; root; r3
ZK_AE_r2	0	ZK; late-stage ovules; r2	0
ZK_AE_r1	0	ZK; late-stage ovules; r1
ZK_AE_r3	0	ZK; late-stage ovules; r3
ZK_BE_r1	0	ZK; early-stage ovules; r1	0.0649633
ZK_BE_r2	0.19489	ZK; early-stage ovules; r2
ZK_BE_r3	0	ZK; early-stage ovules; r3
ZK_Lf_r3	0	ZK; leaf; r3	0
ZK_Lf_r1	0	ZK; leaf; r1
ZK_Lf_r2	0	ZK; leaf; r2
ZK_Mfe_r1	0	ZK; flesh of mature fruit; r1	0
ZK_Mfe_r2	0	ZK; flesh of mature fruit; r2
ZK_Mfe_r3	0	ZK; flesh of mature fruit; r3
ZK_Se_r2	0	ZK; Seed; r2	0
ZK_Se_r3	0	ZK; Seed; r3
ZK_Se_r1	0	ZK; Seed; r1
ZK_YFe_r3	0	ZK; flesh of young fruit; r3	0
ZK_YFe_r1	0	ZK; flesh of young fruit; r1
ZK_YFe_r2	0	ZK; flesh of young fruit; r2
PtrCHS10-PtUn017780.1
Samples	FPKM/RPKM	Details	average
ZK1_Lf_r2	11.7896	ZK1; leaf; r2	15.7259
ZK1_Lf_r1	11.9371	ZK1; leaf; r1
ZK1_Lf_r3	23.4511	ZK1; leaf; r3
ZK1_Rt_r2	213.076	ZK1; root; r2	233.511
ZK1_Rt_r1	189.692	ZK1; root; r1
ZK1_Rt_r3	297.766	ZK1; root; r3
ZK_AE_r2	0.561211	ZK; late-stage ovules; r2	0.482382
ZK_AE_r1	0.274643	ZK; late-stage ovules; r1
ZK_AE_r3	0.611291	ZK; late-stage ovules; r3
ZK_BE_r1	0.0524809	ZK; early-stage ovules; r1	0.917624
ZK_BE_r2	1.85057	ZK; early-stage ovules; r2
ZK_BE_r3	0.849822	ZK; early-stage ovules; r3
ZK_Lf_r3	2.35649	ZK; leaf; r3	1.73855
ZK_Lf_r1	1.93707	ZK; leaf; r1
ZK_Lf_r2	0.92209	ZK; leaf; r2
ZK_Mfe_r1	0	ZK; flesh of mature fruit; r1	0.0431783
ZK_Mfe_r2	0.129535	ZK; flesh of mature fruit; r2
ZK_Mfe_r3	0	ZK; flesh of mature fruit; r3
ZK_Se_r2	0	ZK; Seed; r2	0.023804
ZK_Se_r3	0.071412	ZK; Seed; r3
ZK_Se_r1	0	ZK; Seed; r1
ZK_YFe_r3	0	ZK; flesh of young fruit; r3	0.0273354
ZK_YFe_r1	0.0820063	ZK; flesh of young fruit; r1
ZK_YFe_r2	0	ZK; flesh of young fruit; r2
PtrCHS11-PtUn018300.1
Samples	FPKM/RPKM	Details	average
ZK1_Lf_r2	0	ZK1; leaf; r2	0
ZK1_Lf_r1	0	ZK1; leaf; r1
ZK1_Lf_r3	0	ZK1; leaf; r3
ZK1_Rt_r2	0	ZK1; root; r2	0
ZK1_Rt_r1	0	ZK1; root; r1
ZK1_Rt_r3	0	ZK1; root; r3
ZK_AE_r2	0	ZK; late-stage ovules; r2	0
ZK_AE_r1	0	ZK; late-stage ovules; r1
ZK_AE_r3	0	ZK; late-stage ovules; r3
ZK_BE_r1	0.0538802	ZK; early-stage ovules; r1	0.0179601
ZK_BE_r2	0	ZK; early-stage ovules; r2
ZK_BE_r3	0	ZK; early-stage ovules; r3
ZK_Lf_r3	0.0620311	ZK; leaf; r3	0.020677
ZK_Lf_r1	0	ZK; leaf; r1
ZK_Lf_r2	0	ZK; leaf; r2
ZK_Mfe_r1	0	ZK; flesh of mature fruit; r1	0.0437773
ZK_Mfe_r2	0	ZK; flesh of mature fruit; r2
ZK_Mfe_r3	0.131332	ZK; flesh of mature fruit; r3
ZK_Se_r2	0	ZK; Seed; r2	0.12382
ZK_Se_r3	0	ZK; Seed; r3
ZK_Se_r1	0.371459	ZK; Seed; r1
ZK_YFe_r3	0	ZK; flesh of young fruit; r3	0
ZK_YFe_r1	0	ZK; flesh of young fruit; r1
ZK_YFe_r2	0	ZK; flesh of young fruit; r2

## Sheet: Table S2
Table S2. Primers used for cloning genes and related vector construction
Primer name	Primer sequence
PtrCHS7-F	ATGGGGACAGTGAAAAGC
PtrCHS7-R	TCAGTTGGCGGAATCTATA
PtrCHS10-F	ATGGTAACCATGGAGGAGA
PtrCHS10-R	TCATGCGTCTATAGGGAGAC
PtrCHS7-pKGMYC-F	GGGGACAAGTTTGTACAAAAAAGCAGGCTTC ATGGGGACAGTGAAAAGCAAT
PtrCHS7-pKGMYC-R	GGGGACCACTTTGTACAAGAAAGCTGGGTC TCAGTTGGCGGAATCTATAGG
PtrCHS10-pGWB411-F	GGGGACAAGTTTGTACAAAAAAGCAGGCTTC ATGGTAACCATGGAGGAGATTAG
PtrCHS10-pGWB411-R	GGGGACCACTTTGTACAAGAAAGCTGGGTC TCATGCGTCTATAGGGAGACTG

## Sheet: Table S3
Table S3. Primers used for RT-qPCR of PtrCHSs
Primer name	Primer sequence
PtrCHS1-q-F	AAGCCTGTCGGAAGCGTTCG
PtrCHS1-q-R	TAGACTCCACTTGGTCCAGAATTGC
PtrCHS2-q-F	GGTGCCGTTTATGGCGTTGAC
PtrCHS2-q-R	TTGGCGTGGCGGATGACTG
PtrCHS3-q-F	CTGCGGAAGACATCACTCACATTG
PtrCHS3-q-R	GCTTGCTGGAGAGGTAGAGATCG
PtrCHS4-q-F	TGAAGAAGGGAAAGCCACCACAG
PtrCHS4-q-R	TGCAACACTACGGTCTCAACGG
PtrCHS5-q-F	GCTGCCGCTGCCATTGTTG
PtrCHS5-q-R	TCTGAGTCAGGGATCATCGTTTGAG
PtrCHS6-q-F	CTGTCATCGTCGGTGCGGATC
PtrCHS6-q-R	CGTGTGCCCTGATAAACTTGTTGG
PtrCHS7-q-F	TCGGCGGAGGAAGGGAAGG
PtrCHS7-q-R	CGCAACACGACGGTATCAACAG
PtrCHS8-q-F	CCAGCAGTTCTTGACCAGATTGAAG
PtrCHS8-q-R	CTTCCACCGATCTCTTCCTCATCTC
PtrCHS9-q-F	ACCTTTCACCTCCTCAAGATGTTCC
PtrCHS9-q-R	AATCGAGTTCCAGTCCAAGATACCC
PtrCHS10-q-F	TGGCTCTTGGCAAGGCTTTCC
PtrCHS10-q-R	CGTCGCAGTTGGTGTTCTTGAAG
PtrCHS11-q-F	GCAGCTTAGCAGGTATCGCAAAG
PtrCHS11-q-R	CGTCGCAGTTGGTGTTCTTGAAG
β-actin-F	CCGACCGTATGAGCAAGGAAA
β-actin-R	TTCCTGTGGACAATGGATGGA
